# Supplementary material for: Persistent Endothelial Dysfunction in Post-Acute COVID-19 Syndrome: A Case-Control Study
Source: Biomedicines. 2021 Aug 4;9(8):957. doi: 10.3390/biomedicines9080957 (PMC8391623; doi:10.3390/biomedicines9080957)
Supplement: Supplementary file 1 [file biomedicines-09-00957-s001.zip]

Archive with 1 entries (1 files):
- biomedicines-1309967-SI.pdf
